# Supplementary material for: Improved high-throughput screening technique to rapidly isolate Chlamydomonas transformants expressing recombinant proteins
Source: Appl Microbiol Biotechnol. 2022 Feb 7;106(4):1677–89. doi: 10.1007/s00253-022-11790-9 (PMC8882119; doi:10.1007/s00253-022-11790-9)
Supplement: Supplementary file 1 — Supplementary file1 (XLSX 18 KB) [file 253_2022_11790_MOESM1_ESM.xlsx]

## Sheet: Title Page
Article Title: Improved high-throughput screening technique to rapidly isolate Chlamydomonas transformants expressing recombinant proteins
Journal name: Applied Microbiology and Biotechnology
Authors: Ashley E. Sproles1,2, Anthony Berndt1,2, Francis J. Fields 1,2, Stephen P. Mayfield1,2
Affitiations: 1The California Center for Algae Biotechnology, University of California, San Diego, La Jolla, California, USA; 2Division of Biological Sciences, University of California, San Diego, La Jolla, California, USA
Corresponding author: smayfield@ucsd.edu
Description:
Data S1: mClover fluorescence of transgenic algae containing vectors NC, AR1, RBCS2, & SAP11, measured at an excitation/emission wavelength of 505/540 nm and normalized by chlorophyll measurements at 440/680 nm
Data S2: Primers used for sequence confirmation of full constructs

## Sheet: Data  S1
	CC125						pAES5									pAES5 clones	pAES fold/WT
	1	2	3	4	5	6	7	8	9	10	11	12			CC125 Ave. per plate	A7	1.56318
A	0.258533	0.163253	0.228553	0.318711	0.188071	0.198496	0.35318	0.467069	0.288327	0.787706	0.429445	2.26797			0.225936	A8	2.06726
B	0.178455	0.203257	0.171124	0.256614	0.22822	0.300651	1.43977	1.45119	1.29082	0.688439	1.96942	0.879043			0.223053	A9	1.27614
C	0.414265	0.513579	0.376912	0.325459	0.441986	0.31241	1.21795	0.481789	0.302029	0.308834	0.530023	0.231508			0.397435	A10	3.48641
D	0.0788293	0.178151	0.166405	0.0908779	0.0839287	0.0876774	0.385052	0.651252	0.952194	1.04041	0.261475	0.89409			0.114312	A11	1.90073
E																A12	10.0381
F																B7	6.45484
G																B8	6.50601
H																B9	5.78704
																B10	3.08643
																B11	8.82936
																B12	3.94095
																C7	3.06454
																C8	1.21225
																C9	0.759945
																C10	0.777067
																C11	1.33361
																C12	0.582504
																D7	3.36844
																D8	5.69717
																D9	8.32981
																D10	9.10154
																D11	2.28739
															this clone was imaged	D12	7.82152

## Sheet: Data S2
Primer name	Sequence 5'-->3'	Direction
BleR_seq1	acttcgccggtgtggtc	F
RBI2_seq1	TCGGCGGCTTTTTCTTG	F
RBI2_seq2	TGGCTCTGTCGCTGTCG	R
FLAG_seq1	GATTACAAGGACGACGATGAC	F
Hyg_seq5	GCGCCTCTTCCTCTTCG	F
Hyg_seq6	GCAGGCTCGCGTAGGA	R
pUC19_seq1	GCTGCAAGGCGATTAAG	F
pUC19_seq2	CTTCCGGCTCGTATGTT	R
